# Supplementary material for: A chromosome-level genome assembly of the disco clam, Ctenoides ales
Source: G3 (Bethesda). 2024 May 28;14(9):jkae115. doi: 10.1093/g3journal/jkae115 (PMC11373642; doi:10.1093/g3journal/jkae115)
Supplement: jkae115_Supplementary_Data [file jkae115_supplementary_data.zip]

Archive with 2 entries (2 files):
- Supplemental_Figures_G3-2024-405120.pdf
- Supplemental_Tables_G3-2024-405120.xlsx
