# Supplementary material for: A chromosome-level genome assembly of the disco clam, Ctenoides ales
Source: G3 (Bethesda). 2024 May 28;14(9):jkae115. doi: 10.1093/g3journal/jkae115 (PMC11373642; doi:10.1093/g3journal/jkae115)
Supplement: jkae115_Supplementary_Data [file jkae115_supplementary_data.zip › Supplemental_Tables_G3-2024-405120.xlsx]

## Sheet: Table S1
Table S1: Protein sequences used in comparative analyses
Species	Class	Order	Family	Code	Protein file	Reference
Sinonovacula constricta	Bivalvia	Adapedonta	Pharidae	Scon	Sco_proteins.fasta	https://doi.org/10.1111/1755-0998.13086
Mytilus coruscus	Bivalvia	Mytiloida	Mytilidae	Mcor	GCA_011752425.2_MCOR1.1_protein.faa.gz	https://doi.org/10.3389%2Ffgene.2020.00440
Mytilus edulis	Bivalvia	Mytiloida	Mytilidae	Medu	GCA_905397895.1_MEDL1_protein.faa.gz	https://doi.org/10.1186/s12864-022-08575-9
Mytilus galloprovincialis	Bivalvia	Mytiloida	Mytilidae	Mgal	GCA_900618805.1_MGAL_10_protein.faa.gz	https://doi.org/10.1186/s13059-020-02180-3
Crassostrea gigas	Bivalvia	Ostreida	Ostreidae	Cgig	GCF_902806645.1_cgigas_uk_roslin_v1_protein.faa.gz	https://doi.org/10.1093/gigascience/giab020
Crassostrea virginica	Bivalvia	Ostreida	Ostreidae	Cvir	GCF_002022765.2_C_virginica-3.0_protein.faa.gz	PRJNA376014
Ostrea edulis	Bivalvia	Ostreida	Ostreidae	Oedu	GCF_023158985.2_OEROSLIN_1.1_protein.faa.gz	https://doi.org/10.12688/wellcomeopenres.19916.1
Chlamys farreri	Bivalvia	Pectinida	Pectinidae	Cfar	Chlamys_farreri_hic_hwt_20211125.pep.fa	https://doi.org/10.1038/s41559-022-01898-6
Mizuhopecten yessoensis	Bivalvia	Pectinida	Pectinidae	Pyes	GCA_002113885.2_ASM211388v2_genomic.fna.gz	https://doi.org/10.1038/s41559-017-0120
Argopecten irradians	Bivalvia	Pectinida	Pectinidae	Airr	Argopecten_irradians_irradians_pep.fasta	https://doi.org/10.1038/s41597-020-0441-7
Mercenaria mercenaria	Bivalvia	Venerida	Veneridae	Mmer	GCF_014805675.1_ASM1480567v1.1_protein.faa.gz	https://doi.org/10.1186/s12864-021-08262-1
Pecten maximus	Bivalvia	Pectinida	Pectinidae	Pmax	GCF_902652985.1_xPecMax1.1_genomic.gff.gz	https://doi.org/10.1093/gigascience/giaa037

## Sheet: Table S2
Table S2: Genome assemblies used in comparative analyses
Taxnomic Information					Assembly Source	Assembly Stats			metazoa_obd10 BUSCO counts					metazoa_obd10 BUSCO %
Species	Class	Order	Family	Code	NCBI Accession# or other source	Scaffolds	Length(Mb)	L/N50(Mb)	C	S	D	F	M	C	S	D	F	M
Ctenoides ales	Bivalvia	Limida	Limidae	Cale		1049	2237.3	7/121.43	877	854	23	39	38	91.9287	89.5178	2.4109	4.08805	3.98323
Mercenaria mercenaria	Bivalvia	Venerida	Veneridae	Mmer	GCA_014805675.1_ASM1480567v1	1537	1788.35	9/91.38	870	832	38	30	54	91.195	87.2117	3.98323	3.14465	5.66038
Mytilus coruscus	Bivalvia	Mytilida	Mytilidae	Mcor	GCA_017311375.1_Mcoruscus_HiC	4434	1566.53	7/99.54	849	832	17	34	71	88.9937	87.2117	1.78197	3.56394	7.44235
Limnoperna fortunei	Bivalvia	Mytilida	Mytilidae	Lfor	GCA_944474755.1 xbLimFort5.1	310	1335.58	7/97.05	912	906	6	21	21	95.5975	94.9686	0.628931	2.20126	2.20126
Mytilus galloprovincialis	Bivalvia	Mytilida	Mytilidae	Mgal	GCA_900618805.1_MGAL_10	10577	1282.21	1904/207.64	755	681	74	88	111	79.1405	71.3836	7.75681	9.22432	11.6352
Sinonovacula constricta	Bivalvia	Adapedonta	Pharidae	Scon	GCA_007844125.1_ASM784412v1	362	1220.85	8/65.93	873	768	105	38	43	91.5094	80.5031	11.0063	3.98323	4.50734
Mizuhopecten yessoensis	Bivalvia	Pectinida	Pectinidae	Pyes	Patinopecten_yessoensis_hic_hwt_20211125.genomic.fa from http://mgbase.qnlm.ac/page/ download/download	828	1171.9	9/60.01	914	891	23	21	19	95.8071	93.3962	2.4109	2.20126	1.99161
Scapharca kagoshimensis	Bivalvia	Arcida	Arcidae	Skag	GCA_021292105.1_ASM2129210v1	36	1115.24	9/60.63	903	689	214	18	33	94.6541	72.2222	22.4319	1.88679	3.45912
Ostrea edulis	Bivalvia	Ostreida	Ostreidae	Oedu	GCA_947568905.1_xbOstEdul1.1	1364	935.154	5/95.56	907	862	45	7	40	95.1	90.4	4.7	0.7	4.2
Pecten maximus	Bivalvia	Pectinida	Pectinidae	Pmax	GCA_902652985.1_xPecMax1.1	3983	918.306	10/44.82	927	896	31	11	16	97.1698	93.9203	3.24948	1.15304	1.67715
Scapharca broughtonii	Bivalvia	Arcida	Arcidae	Sbro	Lachesis_assembly.fasta from https://doi.org/10.1038/s41559-022-01898-6	1026	884.566	9/44.99	879	829	50	14	61	92.1384	86.8973	5.24109	1.46751	6.39413
Argopecten irradians	Bivalvia	Pectinida	Pectinidae	Airr	Argopecten_irradians_contig_mgb_20211015.genomic.fa from http://mgbase.qnlm.ac/page/ download/download	815	882.751	87/3.14	934	907	27	14	6	97.9036	95.0734	2.83019	1.46751	0.628931
Pinctada fucata	Bivalvia	Pterioida	Margaritidae	Pfuc	GCA_028253585.1_Pfu_4.1B	29306	817.713	1343/16.73	775	755	20	123	56	81.2369	79.1405	2.09644	12.8931	5.87002
Tegillarca granosa	Bivalvia	Arcida	Arcidae	Tgra	GCA_013375625.1_ASM1337562v1	269	797.648	9/42.62	885	841	44	22	47	92.7673	88.1551	4.61216	2.30608	4.92662
Crassostrea virginica	Bivalvia	Ostreida	Ostreidae	Cvir	GCA_002022765.4_C_virginica-3.0	10	684.724	4/75.94	937	735	202	2	15	98.218	77.044	21.174	0.209644	1.57233
Crassostrea gigas	Bivalvia	Ostreida	Ostreidae	Cgig	GCA_902806645.1_cgigas_uk_roslin_v1	236	647.887	5/58.46	939	909	30	7	8	98.4277	95.283	3.14465	0.733753	0.838574

## Sheet: Table S3
Table S3: Assembly statistics for each step of assembly
Assembly version	Total Length (bp)	Number of scaffolds	Longest scaffold	N50	L50	N90	L90
WTDBG2 Assembly	2666988048			1109755	589	60166	5329
Primary Filtered Assembly	2286971550	8453	9616132	1427006	441	133178	2346
Dovetail HiRise Assembly	2287406050	4116	234119089	107778936	8	77977256	18
Final Assembly (3d-dna, contig elimation)	2237305496	1049	240195547	121434358	7	84817633	16

## Sheet: Table S4
Table S4: Summary statistics of OrthoFinder output
	Airr	Cale	Cgig	Cvir	Mcor	Medu	Mgal	Mmer	Oedu	Pfuc	Pmax	Pyes	Sbro	Scon
Number_of_genes	28423	39079	29194	29228	60758	66648	62338	35505	24928	35204	24887	22289	23307	26545
Number_of_genes_in_orthogroups	24165	33033	28599	28544	57174	62071	58575	32941	24068	31294	23041	18979	21084	21595
Number_of_unassigned_genes	4258	6046	595	684	3584	4577	3763	2564	860	3910	1846	3310	2223	4950
Percentage_of_genes_in_orthogroups	85	84.5	98	97.7	94.1	93.1	94	92.8	96.6	88.9	92.6	85.1	90.5	81.4
Percentage_of_unassigned_genes	15	15.5	2	2.3	5.9	6.9	6	7.2	3.4	11.1	7.4	14.9	9.5	18.6
Number_of_orthogroups_containing_species	15456	15859	15780	15363	22806	24314	24397	15212	14847	16041	15036	13814	13468	13799
Percentage_of_orthogroups_containing_species	35.4	36.4	36.2	35.2	52.3	55.7	55.9	34.9	34	36.8	34.5	31.7	30.9	31.6
Number_of_species-specific_orthogroups	284	1245	376	481	1021	966	827	1410	324	1223	134	95	491	723
Number_of_genes_in_species-specific_orthogroups	855	5230	1946	2261	3507	3062	2295	6917	1215	5723	410	255	1627	2438
Percentage_of_genes_in_species-specific_orthogroups	3	13.4	6.7	7.7	5.8	4.6	3.7	19.5	4.9	16.3	1.6	1.1	7	9.2

## Sheet: Table S5
Table S5: Transposable element annotations of each pteriomorphian genome analyzed
Cale						Airr						Cgig						Cvir						Lfor						Mgal						Myco						Oedu						Pmax
DIRS	17555	10406517	0.0047			DIRS	5647	3632835	0.0041			DIRS	16824	4996587	0.0077			DIRS	11969	3566906	0.0052			DIRS	20859	7191414	0.0054			DIRS	35281	7691164	0.006			DIRS	21225	8433376	0.0054			DIRS	46329	8226633	0.0079			DIRS	7825
DNA	--	--	920785650	0.4115		DNA	--	--	169872120	0.1932		DNA	--	--	111013776	0.1713		DNA	--	--	135736867	0.1982		DNA	--	--	294135657	0.2203		DNA	--	--	305726649	0.2384		DNA	--	--	361820959	0.2312		DNA	--	--	238839851	0.2047		DNA	--
	CACTA	1271100	182680333	0.0817			CACTA	371757	61234390	0.0696			CACTA	147996	32269176	0.0498			CACTA	208838	37736997	0.0551			CACTA	654544	98602861	0.0739			CACTA	676102	88843900	0.0693			CACTA	727846	93302433	0.0596			CACTA	508530	76196792	0.0736			CACTA
	Merlin	601	277138	0.0001			MuDR_Mutator	397107	78868348	0.0897			Kolobok	1727	407636	0.0006			Kolobok	2871	335166	0.0005			Merlin	8738	1785805	0.0013			Kolobok	90	42632	0			Merlin	117	90147	0.0001			EnSpm_CACTA	533	152451	0.0001			Kolobok
	MuDR_Mutator	2187690	440892520	0.1971			PIF_Harbinger	39945	6650982	0.0076			Merlin	36	21808	0			MuDR_Mutator	358156	73300835	0.1071			MuDR_Mutator	760538	128441502	0.0962			Merlin	189	62678	0			MuDR_Mutator	1395895	203556049	0.13			Kolobok	362	146371	0.0001			MuDR_Mutator
	P	367	56747	0			PiggyBac	202	103378	0.0001			MuDR_Mutator	238753	60292629	0.0931			PIF_Harbinger	67613	12340596	0.018			PIF_Harbinger	202152	35932580	0.0269			MuDR_Mutator	1009670	156909386	0.1224			PIF_Harbinger	234843	32911016	0.021			Merlin	664	253088	0.0002			PIF_Harbinger
	PIF_Harbinger	261453	34285779	0.0153			Sola2	11	6727	0			PIF_Harbinger	48352	7110015	0.011			PiggyBac	800	235459	0.0003			PiggyBac	710	309029	0.0002			PIF_Harbinger	217221	31999868	0.025			PiggyBac	3892	264036	0.0002			MuDR_Mutator	581590	104727961	0.1012			PiggyBac
	PiggyBac	638	284541	0.0001			Tc1_Mariner	24317	3597981	0.0041			PiggyBac	200	97254	0.0002			Sola1	842	91146	0.0001			Sola2	3406	771957	0.0006			PiggyBac	2025	274425	0.0002			Sola2	842	454918	0.0003			PIF_Harbinger	97498	18376307	0.0177			Sola2
	Sola2	223	93940	0			hAT	93494	19410314	0.0221			Sola2	88	66150	0.0001			Sola2	157	81450	0.0001			Tc1_Mariner	88277	15045589	0.0113			Sola1	56	37471	0			Tc1_Mariner	52549	6228193	0.004			PiggyBac	73	45804	0			Tc1_Mariner
	Tc1_Mariner	464116	121158874	0.0542		Helitron	165882	23487589	0.0267				Tc1_Mariner	22909	4564881	0.007			Tc1_Mariner	19875	2742029	0.004			hAT	63849	13246334	0.0099			Tc1_Mariner	69393	11127907	0.0087			hAT	144835	25014167	0.016			Sola2	34	33123	0			hAT
	hAT	732784	141055778	0.063		LINE	84549	25312270	0.0288				hAT	29362	6184227	0.0095			hAT	41310	8873189	0.013		Helitron	233829	32935345	0.0247				hAT	102436	16428382	0.0128		Helitron	352913	39060202	0.0249				Tc1_Mariner	60244	12179983	0.0118		Helitron	167465
Helitron	79069	10440877	0.0047			LTR	--	--	73747873	0.0838		Helitron	128754	31193116	0.0481			Helitron	139933	22356499	0.0327			LINE	111472	48316709	0.0362			Helitron	219789	28082533	0.0219			LINE	74884	29478758	0.0188				hAT	110584	26727971	0.0258		LINE	64351
LINE	129954	59550410	0.0266				Bel-Pao	2930	2211582	0.0025		LINE	16221	8116009	0.0125			LINE	15615	6604659	0.0096			LTR	--	--	137459112	0.1029		LINE	86025	25100497	0.0196			LTR	--	--	277357669	0.1771		Helitron	247392	33033454	0.0319			LTR	--
LTR	--	--	309813718	0.1384			Copia	917	295021	0.0003		LTR	--	--	88023839	0.1359		LTR	--	--	67079419	0.098			Bel-Pao	18711	6507830	0.0049		LTR	--	--	140271692	0.1095			Bel-Pao	28200	9638662	0.0062		LINE	142851	34583901	0.0334				Bel-Pao
	Bel-Pao	65336	19418066	0.0087			Gypsy	62180	29931188	0.034			Bel-Pao	11072	4942680	0.0076			Bel-Pao	3637	2116909	0.0031			Copia	594	199018	0.0001			Bel-Pao	21727	7414280	0.0058			Copia	3649	869564	0.0006		LTR	--	--	175665859	0.1696			Copia
	Copia	119994	17947770	0.008			unknown	154333	41310082	0.047			Copia	431	192044	0.0003			Copia	9718	2121037	0.0031			Gypsy	124700	52373824	0.0392			Copia	10065	2310300	0.0018			Gypsy	258910	84296539	0.0538			Bel-Pao	10696	4948572	0.0048			Gypsy
	Gypsy	297782	132963481	0.0594		MITE	--	--	9171571	0.0104			Gypsy	141416	48952036	0.0756			Gypsy	74493	27598581	0.0403			unknown	336526	78378440	0.0587			Gypsy	180461	59079329	0.0461			Retrovirus	1084	358629	0.0002			Copia	2258	739934	0.0007			unknown
	unknown	690969	139484401	0.0623			CACTA	6002	1352062	0.0015			Retrovirus	332	206915	0.0003			Retrovirus	43	34612	0.0001		MITE	--	--	10541965	0.0079			Retrovirus	566	109043	0.0001			unknown	856431	182194275	0.1163			Gypsy	217847	63720681	0.0615		MITE	--
MITE	--	--	35456827	0.0158			MuDR_Mutator	35734	6282249	0.0071			unknown	145206	33730164	0.0521			unknown	162188	35208280	0.0514			CACTA	28151	2621108	0.002			unknown	357839	71358740	0.0557		MITE	--	--	12752980	0.0081			Retrovirus	788	224125	0.0002			CACTA
	CACTA	24778	3052430	0.0014			PIF_Harbinger	6240	755732	0.0009		MITE	--	--	3392611	0.0053		MITE	--	--	3682007	0.0053			MuDR_Mutator	60058	7151006	0.0054		MITE	--	--	8872461	0.0069			CACTA	16639	1390540	0.0009			unknown	510767	106032547	0.1024			MuDR_Mutator
	MuDR_Mutator	212367	23590962	0.0105			Tc1_Mariner	1062	71365	0.0001			CACTA	987	82493	0.0001			CACTA	2780	305268	0.0004			PIF_Harbinger	3405	458765	0.0003			CACTA	11623	1129880	0.0009			MuDR_Mutator	78944	9546414	0.0061		MITE	--	--	6338822	0.006			PIF_Harbinger
	PIF_Harbinger	8601	713658	0.0003			hAT	4854	710163	0.0008			MuDR_Mutator	16392	2434200	0.0038			MuDR_Mutator	25511	2950161	0.0043			Tc1_Mariner	32	6949	0			MuDR_Mutator	47737	4792350	0.0037			PIF_Harbinger	11904	1249808	0.0008			CACTA	9291	671313	0.0006			Tc1_Mariner
	Tc1_Mariner	2775	218873	0.0001		Maverick	879	649598	0.0007				PIF_Harbinger	4095	586382	0.0009			PIF_Harbinger	1083	118381	0.0002			hAT	2465	304137	0.0002			PIF_Harbinger	13149	1409600	0.0011			Tc1_Mariner	617	67823	0			MuDR_Mutator	35752	3432514	0.0033			hAT
	hAT	40836	7880904	0.0035		Penelope	13257	2909368	0.0033				Tc1_Mariner	581	49107	0.0001			Tc1_Mariner	334	17012	0		Maverick	7710	4702703	0.0035				Tc1_Mariner	2739	654385	0.0005			hAT	3333	498395	0.0003			PIF_Harbinger	3288	557389	0.0005		Maverick	1951
Maverick	36882	18385871	0.0082			unknown	820	127083	0.0001				hAT	1769	240429	0.0004			hAT	1561	291185	0.0004		Penelope	117571	28047815	0.021				hAT	7761	886246	0.0007		Maverick	12475	9274305	0.0059				Tc1_Mariner	2	299	0		Penelope	5329
Penelope	247032	90026897	0.0402									Maverick	801	855203	0.0013			Maverick	5448	2449969	0.0036			SINE	691	54075	0			Maverick	2403	1424710	0.0011			Penelope	216704	76443958	0.0488				hAT	7080	1677307	0.0016		unknown	2034
SINE	--	--	--									Penelope	15276	3295043	0.0051			Penelope	2200	754197	0.0011				5S	4446	1074973	0.0008		Penelope	120656	30328432	0.0237			SINE	--	--	--			Maverick	2005	4447881	0.0043
	5S	622	87775	0								SINE	431	46266	0.0001			SINE	629	49761	0.0001			unknown	2128	866067	0.0006			pararetrovirus	138	67384	0.0001				5S	155	16764	0		Penelope	55881	10520451	0.0102
unknown	20928	4675207	0.0021										MIR	247	53387	0.0001		unknown	379	277072	0.0004									unknown	1290	768809	0.0006			unknown	2170	2402217	0.0015			SINE	42315	5811973	0.0056
												unknown	692	355399	0.0005																												5S	295	22251	0
																																										unknown	1316	344242	0.0003
[truncated: 23 more columns]

## Sheet: Table S6
Table S6: Number of "in-tact" LTR retrotransposons per genome reported by EDTA.
Species	"In-tact" LTRs
Airr	1179
Cale	2085
Cgig	862
Cvir	594
Lfor	1207
Mgal	616
Myco	1891
Oedu	816
Pmax	656
Pyes	580
Sbro	424
Scon	513
Skag	749
Tgra	386
